# Supplementary material for: Interplay of Cellular Nrf2/NF-κB Signalling after Plasma Stimulation of Malignant vs. Non-Malignant Dermal Cells
Source: Int J Mol Sci. 2024 Oct 11;25(20):10967. doi: 10.3390/ijms252010967 (PMC11507371; doi:10.3390/ijms252010967)
Supplement: Supplementary file 1 [file ijms-25-10967-s001.zip]

Archive with 1 entries (1 files):
- ijms-3235968-supplementary.pdf
